# Supplementary material for: Divergent and stabilizing selection shape the phenotypic space of Arabidopsis thaliana
Source: PLoS Biol. 2025 Dec 1;23(12):e3003536. doi: 10.1371/journal.pbio.3003536 (PMC12680341; doi:10.1371/journal.pbio.3003536)
Supplement: S10 Fig — The red line represents the significance threshold at P ≤ 0.05 with Bonferroni correction. LA, leaf area; LDMC, leaf dry matter content; LNC, leaf nitrogen content; SLA, specific leaf area. The data underlying this figure can be found at: https://doi.org/10.48579/PRO/3LQH1M and http://1001genomes.org/. (ZIP) [file pbio.3003536.s013.zip]

Archive with 2 entries (2 files):
- S10_Fig.tiff
- __MACOSX/._S10_Fig.tiff
