# Supplementary material for: Divergent and stabilizing selection shape the phenotypic space of Arabidopsis thaliana
Source: PLoS Biol. 2025 Dec 1;23(12):e3003536. doi: 10.1371/journal.pbio.3003536 (PMC12680341; doi:10.1371/journal.pbio.3003536)
Supplement: S13 Fig — Eleven traits were evaluated across Swedish phenotypically unique (SW), Spanish phenotypically unique (SP), Spanish relict (REL), and French (FR) accessions: five vegetative (a), one phenological (b), and five reproductive (c) traits. The number of accessions (N) in each group for each comparison is highlighted. FT, flowering time; LA, leaf area; LDMC, leaf dry matter content; LNC, leaf nitrogen content; SLA, specific leaf area. Note log10 scale for FT and SLA, and square root scale for LNC and plant biomass. Nonparametric Dunn test: *P ≤ 0.05, **P < 0.01, ***P < 0.001. Dots denote marginal significance, and “ns” denotes non-significance in a Kruskal–Wallis test. The data underlying this figure can be found at: https://doi.org/10.48579/PRO/3LQH1M. (ZIP) [file pbio.3003536.s016.zip]

Archive with 2 entries (2 files):
- S13_Fig.tiff
- __MACOSX/._S13_Fig.tiff
